# Supplementary material for: Correction: Catabolic Signaling Pathways, Atrogenes, and Ubiquitinated Proteins Are Regulated by the Nutritional Status in the Muscle of the Fine Flounder
Source: PLoS One. 2020 Dec 28;15(12):e0244410. doi: 10.1371/journal.pone.0244410 (PMC7769450; doi:10.1371/journal.pone.0244410)
Supplement: S2 File — Quantitative data to support the revised version of Fig 6B. (XLSX) [file pone.0244410.s002.xlsx]

## Sheet: Hoja1
			ubiquitina		libre		Cb		ub/cb		FC		libre/cb		FC
	0 (3w)	1	10758103	1	6138773	1	16315383		0.659384	0.609696	1.0815		2.65776	2.6436	1.00536
	0 (3w)	2	8239413	2	4634711	2	15665241		0.525968		0.862672		3.37998		1.27855
	0 (3w)	3	6915321	3	5674669	3	10742484		0.643736		1.05583		1.89306		0.716091
	2h	1	6193752	1	4313648	1	14510943		0.426833		0.700076		3.36396		1.27249
	2h	2	5227196	2	5470397	2	15758387		0.331709		0.544056		2.88067		1.08968
	2h	3	3627430	3	3994790	3	14400780		0.251891		0.413142		3.60489		1.36363
	4h	1	4488510	1	3456042	1	14834023		0.302582		0.496284		4.2922		1.62362
	4h	2	2062723	2	4255276	2	15727416		0.131155		0.215115		3.69598		1.39809
	4h	3	5491459	3	3950113	3	15269822		0.359628		0.589849		3.86567		1.46227
	24h	1	2645986	1	3111062	1	14104052		0.187605		0.307702		4.53352		1.7149
	24h	2	2205187	2	4739397	2	13075810		0.168646		0.276607		2.75896		1.04364
	24h	3	5881329	3	3243941	3	14721002		0.39952		0.655277		4.538		1.7166
					one-way anova and tukey post test (p<0.05)
